# Supplementary material for: A novel regulation on the developmental checkpoint protein Sda that controls sporulation and biofilm formation in Bacillus subtilis
Source: J Bacteriol. 2025 Feb 11;207(3):e00210-24. doi: 10.1128/jb.00210-24 (PMC11925247; doi:10.1128/jb.00210-24)
Supplement: Table S1 — A list of top 50 genes in the B. subtilis genome based on serine codon hierarchy. [file jb.00210-24-s0002.xlsx]

## Sheet: Sheet1
Table S1: A list of top 50 genes in the B. subtilis genome based on serine codon hierarchy
		TCT	TCC	TCA	TCG	AGT	AGC	Total	%TCT	%TCC	%TCA	%TCG	%AGT	%AGC	Locus	%TCN	%AGY	Score	note
	Genome	15950	10008	18584	7969	8292	17678	1242593	1.28	0.81	1.5	0.64	0.67	1.42		4.23	2.09	0.0782319					functional category		secretion/membrane
4168	yxcE	8	2	20	4	3	16	217	3.69	0.92	9.22	1.84	1.38	7.37	4168	15.67	8.76	0.280922	transmembrane protein with unknown function				unknown		YES
971	lytF	23	16	27	8	10	19	489	4.7	3.27	5.52	1.64	2.04	3.89	971	15.13	5.93	0.266053	secreted autolysine				cell wall biogenesis		YES
580	ydzR	2	6	0	1	1	4	77	2.6	7.79	0	1.3	1.3	5.19	580	11.69	6.49	0.247403	possible sporulation protien, operon with ydzH				sporulation
3780	cotG	20	3	4	2	2	8	196	10.2	1.53	2.04	1.02	1.02	4.08	3780	14.8	5.1	0.244898	required for CotB incoporation				sporulation		YES
3778	cotB	15	2	36	6	8	9	381	3.94	0.52	9.45	1.57	2.1	2.36	3778	15.49	4.46	0.243727	spore coat protein, under SigK and GerE regulation				sporulation		YES
2036	cwlS	9	9	23	8	8	19	415	2.17	2.17	5.54	1.93	1.93	4.58	2036	11.81	6.51	0.223084	autolysine, yojL, sigD and sigH regulated				cell wall biogenesis		YES
1105	gerPD	3	4	0	0	1	1	59	5.08	6.78	0	0	1.69	1.69	1105	11.86	3.39	0.214915	germination protein				germination		YES
241	glnT	11	4	19	25	2	4	479	2.3	0.84	3.97	5.22	0.42	0.84	241	12.32	1.25	0.20167	glutamine transporter				transporter
976	lytE	13	2	12	6	4	10	290	4.48	0.69	4.14	2.07	1.38	3.45	976	11.38	4.83	0.199	secreted autolysine				cell wall biogenesis		YES
4064	yxzE	1	1	3	1	1	5	67	1.49	1.49	4.48	1.49	1.49	7.46	4064	8.96	8.96	0.198657	SP prophage gene, SigW and AbrB regulon				prophage, cell envelope stress
2878	yrrS	13	2	9	3	1	9	234	5.56	0.85	3.85	1.28	0.43	3.85	2878	11.54	4.27	0.192265	sporulation protein, sigE and sigF regulon				sporulation
585	ydgB	6	2	2	1	1	1	91	6.59	2.2	2.2	1.1	1.1	1.1	585	12.09	2.2	0.191209	sporulation protein, similar to heat-shock protein				sporulation		no
719	phrH	0	2	0	2	1	2	51	0	3.92	0	3.92	1.96	3.92	719	7.84	5.88	0.189804	phosphatase RapH inhibitor				sporulation
578	ydzH	4	0	3	1	3	2	79	5.06	0	3.8	1.27	3.8	2.53	578	10.13	6.33	0.189494	possible sporulation protien, operon with ydzR				sporulation
2333	yptA	2	0	1	4	0	1	64	3.13	0	1.56	6.25	0	1.56	2333	10.94	1.56	0.188906	sporulation protein, Fur family				sporulation
1199	cwlQ	6	2	14	3	3	12	245	2.45	0.82	5.71	1.22	1.22	4.9	1199	10.2	6.12	0.187878	unknown function				unknown
1107	gerPB	1	2	6	0	0	3	78	1.28	2.56	7.69	0	0	3.85	1107	11.54	3.85	0.186667	germination protein				germination		YES
1328	xkzA	0	0	7	3	0	3	90	0	0	7.78	3.33	0	3.33	1328	11.11	3.33	0.183778	prophage gene				prophage
2697	sda	4	1	0	1	0	1	53	7.55	1.89	0	1.89	0	1.89	2697	11.32	1.89	0.181887	sporulation check point				sporulation
3147	ytzH	1	3	4	2	0	2	93	1.08	3.23	4.3	2.15	0	2.15	3147	10.75	2.15	0.181183	possible sporulation protien				sporulation
1103	gerPF	3	2	1	2	0	1	73	4.11	2.74	1.37	2.74	0	1.37	1103	10.96	1.37	0.181096	germination protein				germination		YES
2908	yrvJ	14	11	19	5	9	19	519	2.7	2.12	3.66	0.96	1.73	3.66	2908	9.44	5.39	0.179191	amidase family				cell wall biogenesis		YES
3889	BS3610_RS25805	0	2	2	1	2	0	54	0	3.7	3.7	1.85	3.7	0	3889	9.26	3.7	0.179074	unknown function				unknown
3348	yukA	24	34	39	35	16	62	1488	1.61	2.28	2.62	2.35	1.08	4.17	3348	8.87	5.24	0.178999	unknown function				unknown
2251	blyA	14	7	20	1	5	4	368	3.8	1.9	5.43	0.27	1.36	1.09	2251	11.41	2.45	0.176277	autolysin, SP-beta prophage				cell wall biogenesis		YES
755	yezD	2	0	2	2	0	1	56	3.57	0	3.57	3.57	0	1.79	755	10.71	1.79	0.17125	possible cystein metabolism, by CymR				carbon metabolism
2231	yomT	1	3	2	1	2	0	76	1.32	3.95	2.63	1.32	2.63	0	2231	9.21	2.63	0.167895	prophage gene, function unknown				prophage, unknown
4119	yxiC	3	3	4	0	0	1	90	3.33	3.33	4.44	0	0	1.11	4119	11.11	1.11	0.166444	unknown function				unknown
1104	gerPE	5	1	4	3	2	2	134	3.73	0.75	2.99	2.24	1.49	1.49	1104	9.7	2.99	0.165373	germination protein				germination		YES
1019	yhaS	4	1	1	3	2	4	113	3.54	0.88	0.88	2.65	1.77	3.54	1019	7.96	5.31	0.164867	unknown function				unknown
1982	BS3610_RS24990	5	0	2	1	3	1	87	5.75	0	2.3	1.15	3.45	1.15	1982	9.2	4.6	0.164253	unknown function				unknown
3742	BS3610_RS24545	4	2	6	6	0	9	209	1.91	0.96	2.87	2.87	0	4.31	3742	8.61	4.31	0.163684	GalU-like, nucleotidyl transferase				unknown
3648	cwlO	24	2	18	2	5	16	474	5.06	0.42	3.8	0.42	1.05	3.38	3648	9.7	4.43	0.163418	autolysine				cell wall biogenesis		YES
2023	yocN	1	2	4	1	1	0	78	1.28	2.56	5.13	1.28	1.28	0	2023	10.26	1.28	0.161282	similar to permease				transporter		YES
1822	BS3610_RS25455	2	2	3	0	2	1	77	2.6	2.6	3.9	0	2.6	1.3	1822	9.09	3.9	0.161169	SOS-response associated peptidase				unknown
2020	yoyB	3	1	3	1	1	0	76	3.95	1.32	3.95	1.32	1.32	0	2020	10.53	1.32	0.160263	operon with YocN and yozN				unknown
3400	yunG	1	4	2	2	1	4	116	0.86	3.45	1.72	1.72	0.86	3.45	3400	7.76	4.31	0.159741	unknown function				unknown
4230	yyzO	0	2	0	3	1	0	63	0	3.17	0	4.76	1.59	0	4230	7.94	1.59	0.159524	unknown function				unknown
2159	yoqO	1	4	2	3	3	1	125	0.8	3.2	1.6	2.4	2.4	0.8	2159	8	3.2	0.15928	unknown function				unknown
1944	yoaH	19	7	22	7	3	12	562	3.38	1.25	3.91	1.25	0.53	2.14	1944	9.79	2.67	0.159004	chemotaxis receptor, sigD regulated				chemotaxis		YES
1347	htrA	16	5	14	3	7	16	450	3.56	1.11	3.11	0.67	1.56	3.56	1347	8.44	5.11	0.157756	serine protease				heat shock
490	rsbX	4	4	3	6	3	2	200	2	2	1.5	3	1.5	1	490	8.5	2.5	0.1572	serine phosphatase				adaptation to stress
3035	abnA	6	5	7	8	4	9	323	1.86	1.55	2.17	2.48	1.24	2.79	3035	8.05	4.02	0.156873	arabinose utilization				metabolism
3477	liaG	4	3	12	5	2	12	291	1.37	1.03	4.12	1.72	0.69	4.12	3477	8.25	4.81	0.156598	conserved hypothetical protein				antibiotic stress
2586	sinR	1	4	3	2	1	1	112	0.89	3.57	2.68	1.79	0.89	0.89	2586	8.93	1.79	0.156429	biofilm master regulator				biofilm, regulatory
1689	fliE	5	1	1	2	1	3	107	4.67	0.93	0.93	1.87	0.93	2.8	1689	8.41	3.74	0.153645	flagellar hook-basal body protein				motility
109	ybxF	2	1	6	0	1	0	83	2.41	1.2	7.23	0	1.2	0	109	10.84	1.2	0.153253	similar to ribosomal protein L7AE family				ribosome
584	ydgA	2	1	3	1	1	2	81	2.47	1.23	3.7	1.23	1.23	2.47	584	8.64	3.7	0.152716	sporulation protein, similar to heat-shock protein				sporulation
1688	flgC	3	2	5	3	0	5	151	1.99	1.32	3.31	1.99	0	3.31	1688	8.61	3.31	0.152649	flagellar basal-body rod protein				motility
223	mpr	5	5	7	8	3	8	314	1.59	1.59	2.23	2.55	0.96	2.55	223	7.96	3.5	0.152006	extracellular metalloprotease				metabolism
